# Supplementary material for: Evidence against PALB2 involvement in Icelandic breast cancer susceptibility
Source: J Negat Results Biomed. 2008 Jul 17;7:5. doi: 10.1186/1477-5751-7-5 (PMC2491591; doi:10.1186/1477-5751-7-5)
Supplement: Additional file 1 — Two-point Lod scores for microsatellite markers surrounding the PALB2 gene* at recombination fractions (θ) 0.00001, 0.01 and 0.05 (gender averaged). [file 1477-5751-7-5-S1.xls]

## Sheet: Table 1
Additional file 1: Two-point Lod scores for microsatellite markers surrounding the PALB2 gene* at recombination fractions (θ) 0.00001, 0.01 and 0.05 (gender averaged)
Marker		D16S3036			D16S412			D16S420			D16S3068
θ	0.00001	0.01	0.05	0.00001	0.01	0.05	0.00001	0.01	0.05	0.00001	0.01	0.05
Family
1	-0.001	-0.001	-0.001	-0.001	-0.001	-0.001	-0.002	-0.002	-0.002	-0.001	-0.001	-0.001
2	-0.287	-0.256	-0.161	0.259	0.251	0.220	-0.290	-0.260	-0.167	-0.252	-0.223	-0.138
3	-0.148	-0.144	-0.128	-0.042	-0.041	-0.035	0.111	-0.107	-0.090	-0.212	-0.204	-0.174
4	-0.464	-0.377	-0.129	-1200	-1084	-0.742	-1008	-0.911	-0.615	0.405	0.406	0.395
5	-1094	-0.765	-0.325	-0.491	-0.475	-0.411	-1835	-1537	-1020	-1072	-0.927	-0.571
6	-0.032	-0.029	-0.020	-0.003	-0.002	-0.002	-0.024	-0.023	-0.018	0.184	0.173	0.132
7	-0.038	-0.036	-0.028	-0.025	-0.023	-0.017	-0.035	-0.032	-0.024	0.068	0.064	0.049
8	-0.247	-0.222	-0.131	0.099	0.096	0.081	-0.242	-0.228	-0.170	0.179	0.171	0.141
9	0.852	0.822	0.703	-1283	-1063	-0.632	-0.634	-0.434	-0.113	-0.136	-0.085	0.029
SUM	-1460	-1008	-0.221	-2686	-2344	-1540	-4182	-3533	-2217	-0.837	-0.627	-0.138
*The PALB2 gene is located between D15S412 and D16S420, the distance being 0.45Mb and 0.58Mb respectively. The distance from the PALB2 gene to the D16S3036 and D16S3068 markers is 4.1 Mb and 1.9 Mb respectively.
